# Supplementary material for: Gastric Emptying Scintigraphy Protocol Optimization Using Machine Learning for the Detection of Delayed Gastric Emptying
Source: Diagnostics (Basel). 2024 Jun 13;14(12):1240. doi: 10.3390/diagnostics14121240 (PMC11202747; doi:10.3390/diagnostics14121240)
Supplement: Supplementary file 1 [file diagnostics-14-01240-s001.zip]

Archive with 1 entries (1 files):
- diagnostics-2906931-supplementary.pdf
